# Supplementary material for: A single gene in Fusarium oxysporum limits host range
Source: Mol Plant Pathol. 2020 Nov 4;22(1):108–16. doi: 10.1111/mpp.13011 (PMC7749751; doi:10.1111/mpp.13011)
Supplement: Supplementary file 2 — TABLE S2 DNA and protein sequences of putative avirulence and virulence genes [file MPP-22-108-s002.xlsx]

## Sheet: Sheet1
Table S2: DNA and protein sequences of putative avirulence and virulence genes
Gene ID	DNA sequence	Protein sequence
Putative avirulence gene
g14035	ATGAAGCCAGTCTTTATCTCTATTGCCAGTATGGCTCTTGCGTCGGCTACTCCGATTATTTCTGATACAGGCTCATCTCTGCAAGTCAGAGGCAATGACGAGTCAGACATAGTTCTGGAAAAGCGCGCTATGGCGGCTATGGACAGGTGAGCAGAAATTATCTGTGAAATGGTTTTCAGTAACTAATCAATCGGCCCCTAGCAATATACTGGACAAGCGCACTGGTCGTCATGGACTGATGCAAGTGCCCAACAGTGTCGGCACCGCGGTCAAAACCATTGGCTTTATTATAGTGAAAGCTATTGTCAATGCTGCTGGTGATCTTGTCTTTCAAATCACTAATAATGGCGGGACTCCGTACAAGGTATCATTTCGTGAATCCGGTACTATGCTGGACGC…	MKPVFISIASMALASATPIISDTGSSLQVRGNDESDIVLEKRAMAAMDSNILDKRTGRHGLMQVPNSVGTAVKTIGFIIVKAIVNAAGDLVFQITNNGGTPYKVSFRESGTMLDAGNPEVASHHTIDYDPLGGIKRGDTVSITTQMLG
Putative virulence genes
g287	ATGAGGCTTTCAGCAGTTGCGGCAACGGCCTTTGCCATCTTCTCTACCGCCGAAGCCCAGAATAGGAATATTCAAGTTGGTTGCTATGCTGCTGATCCCCGCCAGGATGGCCTTCTCCCGAAACTTCTCCTTGACTCAAGCGCCCGCGCGAGGGCCGACCCAGAACTACGCTTTGGACTTTGGGATGCCGGGAACAAACTGTGCTGTACTAGCCCAAGGAGTTGCGGTAAATTTTATGGATTTACCTATAACCATCCTTACAATTGGGCTTCCAGAACGAGCACCGGAATGATCGATGGCCAGAATGTCAGGTTTACTTGTGTCGGATTCAGTATGGGACAATGCACCCGGAATTAA	MRLSAVAATAFAIFSTAEAQNRNIQVGCYAADPRQDGLLPKLLLDSSARARADPELRFGLWDAGNKLCCTSPRSCGKFYGFTYNHPYNWASRTSTGMIDGQNVRFTCVGFSMGQCTRN
g288	ATGGCAACTAGCATCAAGTCTCTCGTCCTTGCGTGCTTTCTTATTCAAGCTGCACAAAGGTACATACAACCTCTCTCTTTCCTTCCCAGCAGCGCCCGGACTAATCCAATAAACAATCAGCAAGGACCACAGTAGTCACAACTGCTGTTTGAACACTTTTGAGGGCTGGATTCCCCGAAACGATTGGACAAAGGCGGTGTGTGCTAAACGCTGGGGGTCTGTGGTAAGTACTGGTCTAATTCGACTCCAGTGGATGTAATAACGCGGCTGTCAGGCGACTTTCGACGGCGTCAAGTGTATTCAGAAGCCAGGCAATGTGATCAGTGGCGATGATTTCTTCACTGCCTGCAAGCTTTATGGAAGGATGCACGGTTATGGACCCGAGTGGGAGATTGGTGC…	MATSIKSLVLACFLIQAAQSKDHSSHNCCLNTFEGWIPRNDWTKAVCAKRWGSVATFDGVKCIQKPGNVISGDDFFTACKLYGRMHGYGPEWEIGAGYRGTCS
g410	ATGAAGTTTTCAAGAATCGTTACAGGTGCAGCATTTCTAGCCCGCACATTCGCTATTGCCATCCCCCAATCCGATACCGATACAACCGAACAAACGACAGACGCGGCTCCCGACTTGACGAATTTGGTTATTGGACAAACCATAGGGCCTCTCATTGTCGATGTAAGTAGCGTCTTAAGTTTTCCAGGAAAAGTCCTAATTATCTAGGCTATTGGCGAACCTCTCACTAGAGAGGTTAATATTATCGATGCTCGTGATGAACTCTCGGATGAGAAAGTCGTTCTCAGTCAACCCTCCACACGAAGAATCTTTAATCTGGTTCTTAAAGATGCATTCGCGAAGTTTGTTCAATGCCCAAAGAATATCAAGTGGGGAGTTATGATGCTTTGGAATCCTCAC…	MKFSRIVTGAAFLARTFAIAIPQSDTDTTEQTTDAAPDLTNLVIGQTIGPLIVDAIGEPLTREVNIIDARDELSDEKVVLSQPSTRRIFNLVLKDAFAKFVQCPKNIKWGVMMLWNPHEENTAHDALHTKVLETSINLVKKSANVRLHGDYYNSVKESTSHISVYMSIKGSVNVATNQFIMRGIETGPEVWYNGIRYQMTDGSSIISSWSFDAGQL
g250	ATGAAGCCAGTCTTTATCTCTATTGCCAGTATGGCTCTTGCGTCGGCTACTCCGATTATTTCTGATACAGGCTCATCTCTGCAAGTCAGAGGCAATGACGAGTCAGACATAGTTCTGGAAAAGCGCGCTATGGCGGCTATGGACAGGTGAGCAGAAATTATCTGTGAAATGGTTTTCAGTAACTAATCAATCGGCCCCTAGCAATATACTGGACAAGCGCCGTGGTAGTACTAGGCTTTTGAACGTGCCCAACAGTGTCGGCACCGCGGTCAAAACCATTGGCCTTATTGTAGTGAAAGCTATTGTCGATGCTGCTGGTGATGTTCTCTTTGAAATCACTAATAATAGCGCGACTCTGTACAAGGTATCATTTCGTGAATCCGGTACTATGCTGGACGC…	MKPVFISIASMALASATPIISDTGSSLQVRGNDESDIVLEKRAMAAMDSNILDKRRGSTRLLNVPNSVGTAVKTIGLIVVKAIVDAAGDVLFEITNNSATLYKVSFRESGTMLDAGNPEVASHHTIDYDPLGGIKRGDTVSITTQMLG
g283	ATGCGCCTAACCAACTTTATTCCAATTACAGCAGTCTTTCTACCCTTTGCTATAGCAAACTGCATACAGCGGACTGCACGATGCGTAAGTAAAAGTGACATCTCAAGCAATATTTGCTTACATAAACTTGCAGGGACCTGAGGATGTCTGCCTTCGTGTAAGCGGTACTCAAGTCTGTGGCACAACTGAAGTATCTCAAGGATGCGACCTCACGCTTCGCCGTGACGGTACTGGCGGCGCAGTAACTGTATGTTATCTAACTCACAAAACTCCTAGGTTAACTGATACTAACTTTGCAGTGTACTTGTTGCCCAACATAG	MRLTNFIPITAVFLPFAIANCIQRTARCGPEDVCLRVSGTQVCGTTEVSQGCDLTLRRDGTGGAVTCTCCPT
g291	ATGCAGTCAGGCGGGACGCTGACCTGGAGGCAAGGCATCTTCCTAGGCCTTGTGCTTCTCATTGCCTTCTTGATGCCGCAGGCAGGTATGTCTCCATAGGCAGGCGCTAGAGCTGGCGGAGCGAGAACATCACGCTGACCTGTACAAATAGCCTCCGTCAAGGAGAATGACTTCAAGAAGTGCCACCAGTCTGGCTTCTGCAAGCGGAACCGACACTACGCCGACAGAGCCTCCGCCCAAGGGCCGAAATGGGTCGCGCCATACAACATCAAGCCTGAAACCGTCTCTCTCAAGGATGGCCAGCTCTCTGCTGTCATTTTAAAAACCATCAGCGACCAGAAGGAGACGGTCAGCCTCCCTATCACCATTTCGTTCCTCGAATCCGGCACCGCCCGCGTC…	MQSGGTLTWRQGIFLGLVLLIAFLMPQAASVKENDFKKCHQSGFCKRNRHYADRASAQGPKWVAPYNIKPETVSLKDGQLSAVILKTISDQKETVSLPITISFLESGTARVTVDEEVRKNKKIKLRHGSKARKERYNEAERLTIVGGLTLDKEAKIAKQDDSHLVIQYGPGSKLEAVIRFSPFLVDFKRDGASQIRLNDQGLLNMEHWRSKIDKVVEQPAEGMEQKPIEGEAEGSKGEDESTWWEETFGGNTDSKPRGPESVALDITFLGYDHVYGIPEHAGPMALKETRGGEGQYSEPYRLYNTDVFEYILDSPMTLYGAIPFMQAHRKDSHVGVFWLNAAETWIDITKAKTNTNTHWISEAGLLDVFVFLGPTPKDVLKNYVALTGATALPQEFSIG…
g293	ATGCAGCACCCAAGCTCTGCGGCGCTGCTGAGCGCCATCTTCGCCTTTACATTGGCAGCTGCAGGCAGTTTGCCCAAGGGTGTTGGCCCAGAATGTAAGATTAAGCTTCTAGGGGAAGCTTCTCTTGAAGCTATCCCTATCATCGCCAACAACCATTCAAGTTAACATCCCCCAGTCGCCTCCCACTATAAGGGCAAGGAAAAATTCTTCTGCATCACCAATGCCGCCATCAAGCTGAGCTTGAGCCAGATCAACGACAACTCGTGCGACTGCCCCGACGGCTCAGACGAGCCCGGCACCGCCGCCTGTGCCCTCCTCGACCCCCTCTCCCCCGAGCAGCCCCTATCCGGTTCCGTCTCCGGCACGACAAACGTCACCAATGCTCTGCCCGGCTTCTGG…	MQHPSSAALLSAIFAFTLAAAGSLPKGVGPEFASHYKGKEKFFCITNAAIKLSLSQINDNSCDCPDGSDEPGTAACALLDPLSPEQPLSGSVSGTTNVTNALPGFWCANEGHIGMYVPFLYVNDGVCDYDLCCDGSEEYKGVGGVKCENRCGEIGKEYRRLEEEKRRAMGKAETKRKAMAGEARDLRQRVETKVAELKGEIAALETKKEDLTRKHRKVQQEEKGKVARGGGTGGKLGVLVGLAKARVNELRQILEDVVGQRDELQERVSELEELLTKFKKGYNPNFNDEGVKAAVKSFEDYSAREETERASKKVVNEDDILSVLQEDSERNGVNWKEFEEGDASVTDIIYNFEAYLPPFARSLLHSTLDFLRIWLITDGILADNPIPGQESTLVRAVRA…
g297	ATGACTCGGTTTCATCTTATCCTTTTACCACTACTTGTCTCCTGGTTCTCCTATTGCTTAGGGGAGTTAGAGGTGTCTGATTTGTCTGATCAGCCTCCTAGCGTCGAAAATACTTATCGGGATCAGGCCTTCAACGAAGATGAGCTACTCAAAGTCGTGGACGAGCTCTCGGTAGAGCTAACAAAGCATACGGAACGGGCCCTAGTCTCGGAAGCAGCAGTACAGAAGCGTCAAGACGACGAATACCCTAACGGACCTTGCCCGAGGGGAGGACGTCTTTATGTTGATTCAGATGAAGATAGGTCATGCAACGCAAAATGGGGAATTCAAACGCACAACGATGTTAGAACGTTTGGCTCAACTGGTTCGGTTTGCGCAGGCACGTTCAGGCGGATCACT…	MTRFHLILLPLLVSWFSYCLGELEVSDLSDQPPSVENTYRDQAFNEDELLKVVDELSVELTKHTERALVSEAAVQKRQDDEYPNGPCPRGGRLYVDSDEDRSCNAKWGIQTHNDVRTFGSTGSVCAGTFRRITCACCYTMHPITDNDVPRMDGIYCPKWHVCKQEPERWSKWGNRVPHTSCVQATKLIEILIATKKVVKEYCTPKRWLPSTGKGKNAKFHAWAYNYSTGQLTKLKWMYLKLDGQYVQSAPGISEWGPTYSVNDHNAIELCGYPSDDMQRNSIDAELQWEVTVQ
g310	ATGCTCTACCCACGCTTTCAATCGGCCACTGTTGCCGTTATTGCCGCTGTTCTCACCCCGCTTGTCTTAGGAGCAGCTACTCCTACCCCGCAGCCAAGTATCCAGTGGGAAACCACTACCAAGGACATCCTTCTCTCTGAGATAGGTCCCTTCGACCTTGAGTCTCAGCTTACTTCTTCTGGCTCTACCTCCGGCACCATGAACAAGCGAAGCTCTTACTCCGAAGGCGTTTGCAATGCTATAAGCTTTTTGCCACATACAGGTGGTAAATGGCATTTCGAGCAGGCTTGGTGTGACCGCACGGGTACTGATGTCAACACCTTCAAGGTTGACTGCTTCGGTGGGCGAAACTACGTTGAAACACTGCCTAAAAGGAAAGGAGCATGTGGTAAAGAGGAG…	MLYPRFQSATVAVIAAVLTPLVLGAATPTPQPSIQWETTTKDILLSEIGPFDLESQLTSSGSTSGTMNKRSSYSEGVCNAISFLPHTGGKWHFEQAWCDRTGTDVNTFKVDCFGGRNYVETLPKRKGACGKEEWCVDFHGYNAKGDAADDVTCVNRKDIHTWVANTQTRPVEDRVTCSSGWRNDYKQSAKATFEVDVMDSDGKNRIAPENVYYILNQKRIGVSRSNDAEVGSGYITIPPGGAIQACVTAKVAQQQILNLLGAITSFKLL
g317	ATGCGCCTGACCAACTTTATTCCAATTATAGCTGTCTTTCCACCCTTTGCTATAGCAAACTGCATACAGCGGACTGCACGATGCGTAAGTAAAAGTGACATCCAAAGCAATATTTGCTTACATAAACTTGCAGGGACCTGAGGATGTCTGCCTTCGTGTAAGCGGTACTCAAGTCTGTGGCACAACTGAAGTATCTCAAGGATGTGACCTCACGCTTCGCCGTGATGGTACTGGCGGCGCAGTAACTGTATGTTATCTAACTCACACAAAACTCCTAGGTTAACTGATACTAACTTTGCAGTGTACTTGTTGCCCAACATAG	MRLTNFIPIIAVFPPFAIANCIQRTARCGPEDVCLRVSGTQVCGTTEVSQGCDLTLRRDGTGGAVTCTCCPT
g330	ATGCAGCACCCAAGCTCTGCGGCGCTGCTGAGCGCCATCTTCGCCTTTACATTGGCAGCTGCAGGCAGTTTGCCCAAGGGTGTTGGCCCAGAATGTAAGATTAAGCTTCTAGGGGAAGCTTCTCTTGAAGCTATCCCTATCATCGCCAACAACCATTCAAGTTAACATCCCCCAGTCGCCTCCCACTATAAGGGCAAGGAAAAATTCTTCTGCATCACCAATGCCGCCATCAAGCTGAGCTTGAGCCAGATCAACGACAACTCGTGCGACTGCCCCGACGGCTCAGACGAGCCCGGCACCGCCGCCTGTGCCCTCCTCGACCCCCTCTCCCCCGAGCAGCCCCTATCCGGTTCCGTCTCCGGCACGACAAACGTCACCAATGCTCTGCCCGGCTTCTGG…	MQHPSSAALLSAIFAFTLAAAGSLPKGVGPEFASHYKGKEKFFCITNAAIKLSLSQINDNSCDCPDGSDEPGTAACALLDPLSPEQPLSGSVSGTTNVTNALPGFWCANEGHIEEYKGVGGVKCENRCGEIGKEYRRLEEEKRRAMGKAETKRKAMAGEARDLRQRVETKVAELKGEIAALETKKEDLTRKHRKVEQEEKGKVARGGGTGGKLGVLVGLAKARVHELRQILEDVVGQRDELQERVSELEELLTKFKKGYNPNFNDEGVKAAVKSFEDYSAREETGRASKKVVNEDDILSVLQEDSERNGVNWKEFEEGDASVTDIIYNFEAYLPPFARSLLHSTLNFLRIWLITDGILADNPIPGQESTLVRAVRAALEVADRDLTKKTKDLAKEEQDL…
g340	ATGAAATTCCTCACTCTCCTCGCTTCTGTCTCTATCGCTCTGGCGCTGGCCACCAAGCCAGTCCAACTTGGTACTGGGCAAGACACTATTGATCCTTCGCTGGAGCCTATTCCACGCAATGGTATTGAGAATACAGACCCTGGGTCCGTCAAGTATGTTACAACTTTCTGTATCCCTTGATGTATCTGACATGTCCCAGAGTTGTCAGATCAGACGTCCAGGCACCGGATGGAGGCCTTGAAAAGCGTGTTGATGGCATTCCGGTCCCCTACAACGTTGCTGACCCGCAACAGATACTCCTCGGAGGAATGGTCGTGTCCTTTACCATGGTCGGAAAGTGGGTAAAGGAAGGAGGACACAGTGTTTACAGATACATCTGCAAGAGCATTACCTTCACGA…	MKFLTLLASVSIALALATKPVQLGTGQDTIDPSLEPIPRNGIENTDPGSVKVVRSDVQAPDGGLEKRVDGIPVPYNVADPQQILLGGMVVSFTMVGKWVKEGGHSVYRYICKSITFTNPTSTRKVVTLIANGVKLMENQIFSEHRINSAKAPAEGFGNTVDIVIGNA
